# Supplementary material for: Nomogram-Based Survival Predictions and Treatment Recommendations for Locally Advanced Esophageal Squamous Cell Carcinoma Treated with Upfront Surgery
Source: Cancers (Basel). 2022 Nov 13;14(22):5567. doi: 10.3390/cancers14225567 (PMC9688301; doi:10.3390/cancers14225567)
Supplement: Supplementary file 1 [file cancers-14-05567-s001.zip]

Archive with 1 entries (1 files):
- cancers-1958109-supplementary.pdf
